# Supplementary material for: Smart Cancer-Targeting and Super-Sensitive Sensing of Eu3+/Tb3+-Induced Hyaluronan Characteristic Nano-Micelles with Effective Drug Loading and Release
Source: Molecules. 2024 Oct 26;29(21):5070. doi: 10.3390/molecules29215070 (PMC11547788; doi:10.3390/molecules29215070)
Supplement: Supplementary file 1 [file molecules-29-05070-s001.zip]

Archive with 1 entries (1 files):
- molecules-3245785-supplementary.pdf
